# Supplementary material for: The 26S Proteasome Switches between ATP-Dependent and -Independent Mechanisms in Response to Substrate Ubiquitination
Source: Biomolecules. 2022 May 26;12(6):750. doi: 10.3390/biom12060750 (PMC9220805; doi:10.3390/biom12060750)
Supplement: Supplementary file 1 [file biomolecules-12-00750-s001.zip]

Archive with 1 entries (1 files):
- biomolecules-1722247-supplementary.pdf
